# Supplementary material for: Vertical Orientation of Liquid Crystal on Polystyrene Substituted with n-Alkylbenzoate-p-oxymethyl Pendant Group as a Liquid Crystal Precursor
Source: Polymers (Basel). 2021 Jun 23;13(13):2058. doi: 10.3390/polym13132058 (PMC8271889; doi:10.3390/polym13132058)
Supplement: Supplementary file 1 [file polymers-13-02058-s001.zip]

Archive with 1 entries (1 files):
- polymers-1263959-supplementary.pdf
